# Supplementary material for: Genome-Wide Identification of Ralstonia solanacearum Genes Required for Survival in Tomato Plants
Source: mSystems. 2021 Oct 12;6(5):e00838-21. doi: 10.1128/mSystems.00838-21 (PMC8510521; doi:10.1128/mSystems.00838-21)
Supplement: TABLE S1 [file msystems.00838-21-st001.xlsx]

## Sheet: TableS1
Gene ID	Annotation	replicon	COG	AveUnique hits (in-vivo)	Ave. Unique hits (in-vitro)	Ave. Weighted reads(in-vivo)	Ave. Weighted reads (in-vitro)	Ratio_Insertions (in-vivo/in-vitro)	Log-fold Change (Insertions)	Ratio_reads (in-vivo/in-vitro)	Log-fold Change (reads)	Adj. pvalue (proportions_insertions)	Adj. pvalue (proportions_reads)	Adj. pvalue (Fisher_insertions)	Adj. pvalue (Fisher_reads)	Adj. pvalue (t-test)
RS_RS01965	outer membrane lipoprotein LolB	NC_003295.1	M (Cell wall/membrane/envelop biogenesis)	0	6.5	0	26	0.100723	-3.31154	0.0377202	-4.72852	1	1.42953e-05	1	0.000162874	0.0645145
RS_RS04475	membrane protein	NC_003295.1	M (Cell wall/membrane/envelop biogenesis)	0.5	19	3	76	0.0344578	-4.85902	0.0387128	-4.69104	0.0644845	2.3743e-14	0.17662	6.55554e-14	0.0251933
RS_RS03460	glycosyltransferase family 2 protein	NC_003295.1	M (Cell wall/membrane/envelop biogenesis)	2.5	32.5	14	130	0.100723	-3.31154	0.105617	-3.24309	0.0131962	9.46261e-20	0.0233854	0	0.0193721
RS_RS03465	glycosyl transferase	NC_003295.1	M (Cell wall/membrane/envelop biogenesis)	4	36	21	144	0.145489	-2.78102	0.143022	-2.80569	0.0133513	1.66442e-19	0.0215155	0	0.0189111
RS_RS11050	glycosyltransferase family 2 protein	NC_003295.1	M (Cell wall/membrane/envelop biogenesis)	2	17	10.5	68	0.154047	-2.69856	0.151435	-2.72322	0.372585	4.83911e-09	0.717435	7.5185e-09	0.0383454
RS_RS13740	outer membrane protein assembly factor BamE	NC_003295.1	M (Cell wall/membrane/envelop biogenesis)	1	8	5.5	32	0.163675	-2.6111	0.168562	-2.56865	1	0.000457289	1	0.00066275	0.046974
RS_RS00665	lauroyl acyltransferase	NC_003295.1	M (Cell wall/membrane/envelop biogenesis)	4.5	32.5	24.5	130	0.181301	-2.46354	0.184829	-2.43574	0.0348247	2.17476e-15	0.0533792	0	0.00791928
RS_RS03440	glucose-1-phosphate thymidylyltransferase	NC_003295.1	M (Cell wall/membrane/envelop biogenesis)	4.5	29.5	24.5	118	0.199739	-2.32381	0.203625	-2.29601	0.0721514	3.49132e-13	0.11251	5.31893e-13	0.0096457
RS_RS03455	glycosyltransferase family 2 protein	NC_003295.1	M (Cell wall/membrane/envelop biogenesis)	7.5	39	40.5	156	0.251807	-1.98961	0.254611	-1.97363	0.0439996	1.37014e-14	0.0579231	3.71481e-14	0.0241819
RS_RS02830	lipopolysaccharide heptosyltransferase II	NC_003295.1	M (Cell wall/membrane/envelop biogenesis)	4.5	19	24.5	76	0.310121	-1.6891	0.316155	-1.6613	1	9.62918e-06	1	1.36944e-05	0.0163708
RS_RS03435	dTDP-4-dehydrorhamnose reductase	NC_003295.1	M (Cell wall/membrane/envelop biogenesis)	4.5	19	24.5	76	0.310121	-1.6891	0.316155	-1.6613	1	9.62918e-06	1	1.36944e-05	0.0429836
RS_RS11060	O-antigen ligase family protein	NC_003295.1	M (Cell wall/membrane/envelop biogenesis)	7	29.5	38.5	118	0.310705	-1.68638	0.319982	-1.64394	0.334484	9.20868e-09	0.64069	1.36392e-08	0.00427301
RS_RS05705	outer membrane protein assembly factor BamC	NC_003295.1	M (Cell wall/membrane/envelop biogenesis)	8	28.5	43.5	114	0.36755	-1.44399	0.374224	-1.41803	0.704272	7.31078e-07	1	1.01953e-06	0.0459257
RS_RS03450	LPS O-SIDE chain biosynthesis protein	NC_003295.1	M (Cell wall/membrane/envelop biogenesis)	7	24	37.5	96	0.381908	-1.3887	0.383096	-1.38422	1	1.26566e-05	1	1.79779e-05	0.0392292
RS_RS22020	EPS I polysaccharide export inner membrane protein EpsE	NC_003296.1	M (Cell wall/membrane/envelop biogenesis)	10.5	34.5	57	138	0.398512	-1.3273	0.405082	-1.30371	0.564339	2.43227e-07	0.787535	4.33207e-07	0.0334365
RS_RS05870	peptidoglycan endopeptidase	NC_003295.1	M (Cell wall/membrane/envelop biogenesis)	4	13	21.5	52	0.402892	-1.31154	0.405492	-1.30225	1	0.00713095	1	0.00948203	0.0575159
RS_RS14570	glucan biosynthesis protein H	NC_003295.1	M (Cell wall/membrane/envelop biogenesis)	23	66.5	125.5	266	0.452874	-1.14282	0.46271	-1.11182	0.114397	3.68855e-11	0.175276	5.19199e-11	0.0251202
RS_RS06875	alanine racemase	NC_003295.1	M (Cell wall/membrane/envelop biogenesis)	10.5	30	57.5	120	0.458289	-1.12567	0.469931	-1.08948	1	6.82561e-05	1	9.40922e-05	0.0379873
RS_RS01735	S41 family peptidase	NC_003295.1	M (Cell wall/membrane/envelop biogenesis)	9.5	26	52.5	104	0.478434	-1.06361	0.495077	-1.01427	1	0.000835964	1	0.00111036	0.0426175
RS_RS05790	serine O-acetyltransferase	NC_003295.1	E (Amino Acid metabolis and transport)	0	5	0	20	0.13094	-2.93302	0.0490362	-4.35001	1	0.000263735	1	0.00254752	0.0604495
RS_RS09970	phosphoribosylanthranilate isomerase	NC_003295.1	E (Amino Acid metabolis and transport)	0.5	13	3	52	0.0503615	-4.31154	0.0565803	-4.14356	0.326798	2.50437e-09	1	7.4749e-09	0.0341363
RS_RS04490	3-phosphoserine/phosphohydroxythreonine aminotransferase	NC_003295.1	E (Amino Acid metabolis and transport)	3	43	16	172	0.0913533	-3.4524	0.0912302	-3.45434	0.00239946	1.15903e-27	0.0051616	0	0.0170207
RS_RS09955	tryptophan synthase subunit alpha	NC_003295.1	E (Amino Acid metabolis and transport)	3.5	24.5	19	98	0.187057	-2.41845	0.190141	-2.39486	0.132534	1.72382e-11	0.183708	3.98587e-11	0.0130372
RS_RS08265	phosphoserine phosphatase SerB	NC_003295.1	E (Amino Acid metabolis and transport)	2	14	11	56	0.187057	-2.41845	0.192642	-2.376	0.851694	1.67708e-06	1	3.83242e-06	0
RS_RS00135	homoserine O-acetyltransferase	NC_003295.1	E (Amino Acid metabolis and transport)	7.5	51	42	204	0.192558	-2.37663	0.201914	-2.30819	0.0063497	8.74913e-23	0.00761373	0	0.0163708
RS_RS24735	hypothetical protein	NC_003296.1	E (Amino Acid metabolis and transport)	12	57	65.5	228	0.275663	-1.85902	0.281743	-1.82755	0.0175316	2.40778e-19	0.0172992	0	0.0188351
RS_RS21615	allophanate hydrolase	NC_003296.1	E (Amino Acid metabolis and transport)	4	17	22	68	0.308094	-1.69856	0.317293	-1.65611	1	3.85459e-05	1	7.55674e-05	0.0287962
RS_RS09965	tryptophan synthase subunit beta	NC_003295.1	E (Amino Acid metabolis and transport)	7	29.5	38.5	118	0.310705	-1.68638	0.319982	-1.64394	0.334484	9.20868e-09	0.64069	1.36392e-08	0.00427301
RS_RS02535	Xaa-Pro aminopeptidase	NC_003295.1	E (Amino Acid metabolis and transport)	8	31.5	44	126	0.332545	-1.58838	0.342475	-1.54593	0.333844	1.29756e-08	0.635567	2.56896e-08	0.0411437
RS_RS03670	serine hydroxymethyltransferase	NC_003295.1	E (Amino Acid metabolis and transport)	8.5	31.5	46.5	126	0.35333	-1.50091	0.361934	-1.4662	0.445234	5.80699e-08	0.623851	8.36746e-08	0.0112491
RS_RS14885	shikimate kinase	NC_003295.1	E (Amino Acid metabolis and transport)	4.5	16.5	25	66	0.357108	-1.48557	0.371487	-1.42862	1	0.000453005	1	0.000800268	0.0450544
RS_RS14785	histidinol-phosphate aminotransferase 1	NC_003295.1	E (Amino Acid metabolis and transport)	8	28.5	44	114	0.36755	-1.44399	0.378525	-1.40154	0.704272	9.43272e-07	1	1.70185e-06	0.045882
RS_RS05000	aspartate/tyrosine/aromatic aminotransferase	NC_003295.1	E (Amino Acid metabolis and transport)	12	40.5	64.5	162	0.38797	-1.36598	0.390474	-1.3567	0.297978	3.55096e-09	0.528201	5.3277e-09	0.00271038
RS_RS14430	anthranilate synthase component I	NC_003295.1	E (Amino Acid metabolis and transport)	19.5	66	107	264	0.386868	-1.37009	0.397491	-1.33101	0.0364277	1.7916e-14	0.050601	3.71481e-14	0.01727
RS_RS05700	4-hydroxy-tetrahydrodipicolinate synthase	NC_003295.1	E (Amino Acid metabolis and transport)	10	33.5	54.5	134	0.390865	-1.35526	0.398877	-1.32598	0.582674	2.57972e-07	1	3.67839e-07	0.00393079
RS_RS07885	chorismate synthase	NC_003295.1	E (Amino Acid metabolis and transport)	9	30	49	120	0.392819	-1.34806	0.400463	-1.32026	0.774102	1.62066e-06	1	2.836e-06	0.0338219
RS_RS13320	3-deoxy-7-phosphoheptulonate synthase	NC_003295.1	E (Amino Acid metabolis and transport)	11.5	35	62	140	0.430231	-1.21682	0.434321	-1.20317	0.781679	1.33645e-06	1	2.30505e-06	0.0181914
RS_RS04510	3-phosphoshikimate 1-carboxyvinyltransferase	NC_003295.1	E (Amino Acid metabolis and transport)	7	20.5	38	82	0.447111	-1.16129	0.454482	-1.1377	1	0.0012744	1	0.00207013	0.0458761
RS_RS10340	NADH-quinone oxidoreductase subunit B	NC_003295.1	C (Energy production and conversion)	0.5	10	2.5	40	0.0654699	-3.93302	0.0612953	-4.02808	0.817089	4.80289e-07	1	7.25637e-07	0.0414615
RS_RS10345	NADH-quinone oxidoreductase subunit A	NC_003295.1	C (Energy production and conversion)	0	3.5	0	14	0.187057	-2.41845	0.0700518	-3.83543	1	0.00455561	1	0.0350587	0.046974
RS_RS10040	malate dehydrogenase	NC_003295.1	C (Energy production and conversion)	2.5	32	13.5	128	0.102297	-3.28917	0.103436	-3.27319	0.0137449	1.25417e-19	0.0233854	0	0.0131329
RS_RS10300	NADH-quinone oxidoreductase subunit J	NC_003295.1	C (Energy production and conversion)	1.5	11	8	44	0.178554	-2.48557	0.178314	-2.48751	1	2.16086e-05	1	5.00577e-05	0.0278975
RS_RS03160	cytochrome c	NC_003295.1	C (Energy production and conversion)	1	7.5	5.5	30	0.174586	-2.51799	0.1798	-2.47554	1	0.00105355	1	0.0015214	0.0287962
RS_RS10320	NADH-quinone oxidoreductase subunit F	NC_003295.1	C (Energy production and conversion)	3.5	24.5	19	98	0.187057	-2.41845	0.190141	-2.39486	0.132534	1.72382e-11	0.183708	3.98587e-11	0.0280959
RS_RS10330	NADH-quinone oxidoreductase subunit NuoD	NC_003295.1	C (Energy production and conversion)	6	29	33	116	0.27091	-1.88412	0.278999	-1.84167	0.203853	5.08157e-10	0.351074	1.09825e-09	0.0439211
RS_RS10280	NADH-quinone oxidoreductase subunit NuoN	NC_003295.1	C (Energy production and conversion)	9	38.5	49.5	154	0.306093	-1.70796	0.315233	-1.66551	0.107139	1.19766e-11	0.184765	1.82689e-11	0.0307111
RS_RS04855	L-lactate permease	NC_003295.1	C (Energy production and conversion)	4	15.5	21.5	62	0.337909	-1.56529	0.34009	-1.55601	1	0.00025926	1	0.000361159	0.0415762
RS_RS10290	NADH-quinone oxidoreductase subunit L	NC_003295.1	C (Energy production and conversion)	10	34.5	54.5	138	0.379536	-1.39769	0.387315	-1.36842	0.451607	6.78868e-08	0.801041	9.67377e-08	0.00364168
RS_RS02250	FAD-linked oxidase	NC_003295.1	C (Energy production and conversion)	39.5	113	216	452	0.45771	-1.12749	0.468665	-1.09337	0.0144384	2.29421e-18	0.0205256	1.37489e-05	0.00701193
RS_RS06410	cytochrome-c oxidase, cbb3-type subunit III	NC_003295.1	C (Energy production and conversion)	8.5	23.5	46	94	0.473612	-1.07822	0.479929	-1.05911	1	0.00105195	1	0.00168294	0.0209138
RS_RS00850	FAD-binding oxidoreductase	NC_003295.1	C (Energy production and conversion)	8.5	23	46.5	92	0.483908	-1.0472	0.495692	-1.01248	1	0.00220843	1	0.00281853	0.0163708
RS_RS14550	monothiol glutaredoxin, Grx4 family	NC_003295.1	O (Post-translational modification, protein turnover, chaperone functions)	0	7.5	0	30	0.0872932	-3.51799	0.0326908	-4.93497	1	2.13333e-06	1	2.32623e-05	0.0247526
RS_RS01640	membrane protein	NC_003295.1	O (Post-translational modification, protein turnover, chaperone functions)	4.5	22	25	88	0.267831	-1.9006	0.278615	-1.84365	0.540399	1.44114e-07	0.681753	2.92794e-07	0.0255597
RS_RS08650	ATP-dependent Clp protease ATP-binding subunit ClpX	NC_003295.1	O (Post-translational modification, protein turnover, chaperone functions)	8.5	40	45.5	160	0.278247	-1.84556	0.278894	-1.84221	0.0635078	9.58555e-14	0.0824719	1.54784e-13	0.0272547
RS_RS06120	FtsH protease activity modulator HflK	NC_003295.1	O (Post-translational modification, protein turnover, chaperone functions)	9.5	40	50.5	160	0.310982	-1.6851	0.309541	-1.6918	0.100008	2.40412e-12	0.121847	3.63308e-12	0.0402626
RS_RS06125	protease modulator HflC	NC_003295.1	O (Post-translational modification, protein turnover, chaperone functions)	3.5	14.5	19	58	0.316062	-1.66172	0.321272	-1.63813	1	0.00025079	1	0.000475824	0.0283363
RS_RS08645	ATP-dependent Clp protease proteolytic subunit	NC_003295.1	O (Post-translational modification, protein turnover, chaperone functions)	3.5	12	18.5	48	0.381908	-1.3887	0.377988	-1.40359	1	0.00591731	1	0.00791551	0.0446619
RS_RS14960	c-type cytochrome biogenesis protein CcsB	NC_003295.1	O (Post-translational modification, protein turnover, chaperone functions)	5	17	27	68	0.385117	-1.37663	0.389405	-1.36065	1	0.000639978	1	0.00113089	0.0390056
RS_RS02570	chaperone SurA	NC_003295.1	O (Post-translational modification, protein turnover, chaperone functions)	7.5	25	40	100	0.392819	-1.34806	0.39229	-1.35001	1	1.20952e-05	1	2.16474e-05	0.0405738
RS_RS01400	thiol:disulfide interchange protein DsbA/DsbL	NC_003295.1	O (Post-translational modification, protein turnover, chaperone functions)	13	38.5	71	154	0.442134	-1.17744	0.452152	-1.14512	0.69817	9.96492e-07	1	1.72143e-06	0.0214913
RS_RS14965	cytochrome c biogenesis protein ResB	NC_003295.1	O (Post-translational modification, protein turnover, chaperone functions)	14.5	40	79	160	0.474657	-1.07504	0.484233	-1.04623	0.871724	4.4718e-06	1	7.43107e-06	0.0161015
RS_RS08675	peptidyl-prolyl cis-trans isomerase	NC_003295.1	O (Post-translational modification, protein turnover, chaperone functions)	11	30	60	120	0.480112	-1.05856	0.490362	-1.02808	1	0.000183407	1	0.000289612	0.0368934
RS_RS09655	phage tail assembly protein	NC_003295.1	S (Function Unknown)	0	4	0	16	0.163675	-2.6111	0.0612953	-4.02808	1	0.00173731	1	0.0154449	0.0692896
RS_RS00905	CBS domain-containing protein	NC_003295.1	S (Function Unknown)	0	3.5	0	14	0.187057	-2.41845	0.0700518	-3.83543	1	0.00455561	1	0.0350587	0.046974
RS_RS03715	7-cyano-7-deazaguanine synthase	NC_003295.1	S (Function Unknown)	2.5	18	13.5	72	0.181861	-2.45909	0.183886	-2.44312	0.415983	1.31675e-08	0.556578	2.00666e-08	0.0152054
RS_RS00010	membrane protein insertion efficiency factor YidD	NC_003295.1	S (Function Unknown)	1.5	9.5	8	38	0.206747	-2.27406	0.206468	-2.27601	1	0.00029134	1	0.000650047	0.0581825
RS_RS26320	DUF1911 domain-containing protein	NC_003296.1	S (Function Unknown)	1.5	9.5	8.5	38	0.206747	-2.27406	0.219373	-2.18854	1	0.000453214	1	0.000650047	0.0383662
RS_RS00765	class I SAM-dependent methyltransferase	NC_003295.1	S (Function Unknown)	4.5	27	24.5	108	0.218233	-2.19606	0.222479	-2.16826	0.127126	2.1995e-11	0.185174	3.55183e-11	0.00814899
RS_RS05555	hypothetical protein	NC_003295.1	S (Function Unknown)	5.5	32.5	29.5	130	0.22159	-2.17403	0.222549	-2.1678	0.0672232	1.34362e-13	0.100568	2.05292e-13	0.0290318
RS_RS01995	RNase adaptor protein RapZ	NC_003295.1	S (Function Unknown)	7	36	38.5	144	0.254605	-1.97367	0.262208	-1.93122	0.0647298	3.58541e-13	0.115291	5.32994e-13	0.00965012
RS_RS03990	tripartite tricarboxylate transporter TctB family protein	NC_003295.1	S (Function Unknown)	2	8.5	10.5	34	0.308094	-1.69856	0.302871	-1.72322	1	0.00840788	1	0.0115597	0.0642818
RS_RS25910	ankyrin repeat domain-containing protein	NC_003296.1	S (Function Unknown)	2.5	11.5	14.5	46	0.284652	-1.81273	0.309142	-1.69366	1	0.00127067	1	0.00174291	0.0676873
RS_RS20140	sel1 repeat family protein	NC_003296.1	S (Function Unknown)	12.5	51.5	67	206	0.317815	-1.65374	0.318974	-1.64849	0.0365708	2.78921e-15	0.0504593	0	0.0137326
RS_RS12830	membrane protein	NC_003295.1	S (Function Unknown)	3.5	13.5	19	54	0.339473	-1.55863	0.34507	-1.53504	1	0.00102408	1	0.00183022	0.0318388
RS_RS02220	NADPH-dependent 7-cyano-7-deazaguanine reductase QueF	NC_003295.1	S (Function Unknown)	10	33.5	55	134	0.390865	-1.35526	0.402536	-1.31281	0.582674	3.31134e-07	1	5.99618e-07	0.0319552
RS_RS00380	DUF4390 domain-containing protein	NC_003295.1	S (Function Unknown)	7	22	37	88	0.416627	-1.26317	0.41235	-1.27806	1	0.000135786	1	0.000234419	0.0247526
RS_RS20405	EamA/RhaT family transporter	NC_003296.1	S (Function Unknown)	5.5	17.5	30	70	0.411525	-1.28095	0.420311	-1.25047	1	0.00139731	1	0.00231134	0.0450544
RS_RS17995	DUF3304 domain-containing protein	NC_003296.1	S (Function Unknown)	9	27	48.5	108	0.436466	-1.19606	0.440418	-1.18305	1	5.26835e-05	1	7.28322e-05	0.0442352
RS_RS06375	cell division protein ZapE	NC_003295.1	S (Function Unknown)	14.5	40	78.5	160	0.474657	-1.07504	0.481168	-1.05539	0.871724	3.66928e-06	1	5.12105e-06	0.0327429
RS_RS25875	hypothetical protein	NC_003296.1	Unmapped	0	3.5	0	14	0.187057	-2.41845	0.0700518	-3.83543	1	0.00455561	1	0.0350587	0.11691
RS_RS08865	hypothetical protein	NC_003295.1	Unmapped	0.5	7	2.5	28	0.0935284	-3.41845	0.0875647	-3.51351	1	0.000136569	1	0.000202687	0.0379873
RS_RS22175	Hpt domain-containing protein	NC_003296.1	Unmapped	0.5	6	2.5	24	0.109116	-3.19606	0.102159	-3.29111	1	0.000874671	1	0.00124235	0.0619108
RS_RS08600	hypothetical protein	NC_003295.1	Unmapped	0.5	7	3	28	0.0935284	-3.41845	0.105078	-3.25047	1	0.000238218	1	0.000590988	0.0379873
RS_RS25390	Pseudo gene	NC_003295.1	Unmapped	1.5	19.5	9	78	0.100723	-3.31154	0.113161	-3.14356	0.118301	1.02671e-11	0.171726	2.70925e-11	0.0406196
RS_RS02960	hypothetical protein	NC_003295.1	Unmapped	1	10.5	5.5	42	0.124705	-3.00341	0.128428	-2.96097	1	5.12647e-06	1	7.62669e-06	0.0465344
RS_RS01515	ferritin	NC_003295.1	Unmapped	1	9.5	5.5	38	0.137831	-2.85902	0.141947	-2.81658	1	3.02856e-05	1	4.62798e-05	0.0214913
RS_RS26615	colicin	NC_003295.1	Unmapped	3	15	16.5	60	0.26188	-1.93302	0.269699	-1.89058	1	2.18278e-05	1	3.20376e-05	0
RS_RS09145	hypothetical protein	NC_003295.1	Unmapped	3.5	14	19	56	0.327349	-1.6111	0.332746	-1.58751	1	0.000513295	1	0.000952858	0.0388868
RS_RS25695	hypothetical protein	NC_003295.1	Unmapped	3	11	15.5	44	0.357108	-1.48557	0.345483	-1.53331	1	0.00455173	1	0.00616689	0.0621377
RS_RS25565	hypothetical protein	NC_003295.1	Unmapped	3.5	13	18.5	52	0.35253	-1.50418	0.348912	-1.51907	1	0.00155128	1	0.0020796	0.0891499
RS_RS04550	ADP-L-glycero-D-mannoheptose-6-epimerase	NC_003295.1	F (Nucleotide metabolism and transport)	5.5	40	30	160	0.180042	-2.47359	0.183886	-2.44312	0.0119403	4.65572e-19	0.0161623	0	0.00366036
RS_RS13960	carbohydrate kinase family protein	NC_003295.1	F (Nucleotide metabolism and transport)	6	18	33	72	0.436466	-1.19606	0.449499	-1.15361	1	0.0029445	1	0.00465042	0.0693228
RS_RS15365	AGE family epimerase/isomerase	NC_003295.1	G (Carbohydrate metabolism and transport)	7.5	37.5	41.5	150	0.26188	-1.93302	0.271334	-1.88186	0.0649602	2.92715e-13	0.0958767	4.73638e-13	0.00699154
RS_RS06870	lysophospholipid transporter LplT	NC_003295.1	G (Carbohydrate metabolism and transport)	3.5	16	19	64	0.286431	-1.80374	0.291153	-1.78015	1	2.53438e-05	1	5.08894e-05	0.0202326
RS_RS00835	oxidoreductase	NC_003295.1	G (Carbohydrate metabolism and transport), M (Cell wall/membrane/envelop biogenesis)	1.5	24	7.5	96	0.0818374	-3.6111	0.0766191	-3.70615	0.0343528	4.6389e-16	0.0524004	0	0.0531003
RS_RS04545	D-glycero-beta-D-manno-heptose-7-phosphate kinase	NC_003295.1	H (Coenzyme metabolis)	5.5	32.5	30	130	0.22159	-2.17403	0.226321	-2.14356	0.0672232	1.96974e-13	0.100568	4.73638e-13	0.00843289
RS_RS11780	NAD+ synthase	NC_003295.1	H (Coenzyme metabolis)	6	23.5	32.5	94	0.334314	-1.58072	0.33908	-1.5603	0.813295	1.69847e-06	1	2.43493e-06	0.0313558
RS_RS00555	phosphomethylpyrimidine synthase	NC_003295.1	H (Coenzyme metabolis)	19	67	103.5	268	0.371322	-1.42926	0.37875	-1.40068	0.0257586	8.52009e-16	0.043552	0	0.0104314
RS_RS11005	nicotinate-nucleotide adenylyltransferase	NC_003295.1	H (Coenzyme metabolis)	7	19	38	76	0.48241	-1.05167	0.490362	-1.02808	1	0.00668763	1	0.0102598	0.0567482
RS_RS21785	SCP2 domain-containing protein	NC_003296.1	I (Lipid metabolism)	0	5	0	20	0.13094	-2.93302	0.0490362	-4.35001	1	0.000263735	1	0.00254752	0
RS_RS08220	class I poly(R)-hydroxyalkanoic acid synthase	NC_003295.1	I (Lipid metabolism)	14	38	77	152	0.48241	-1.05167	0.496815	-1.00922	1	1.77871e-05	1	2.92123e-05	0.0498439
RS_RS04650	tRNA (guanosine(37)-N1)-methyltransferase TrmD	NC_003295.1	J (Tranlsation)	2.5	10.5	13.5	42	0.311761	-1.68149	0.315233	-1.66551	1	0.00302013	1	0.00406801	0.0581825
RS_RS13575	tRNA guanosine(34) transglycosylase Tgt	NC_003295.1	J (Tranlsation)	9	29	48	116	0.406365	-1.29915	0.405817	-1.3011	0.9195	3.57561e-06	1	6.44473e-06	0.0259803
RS_RS12855	tRNA (adenosine(37)-N6)-dimethylallyltransferase MiaA	NC_003295.1	J (Tranlsation)	7	20.5	38.5	82	0.447111	-1.16129	0.460462	-1.11885	1	0.00154375	1	0.00207013	0.0603435
RS_RS20410	AraC family transcriptional regulator	NC_003296.1	K (Transcription)	0.5	10.5	2.5	42	0.0623523	-4.00341	0.0583765	-4.09847	0.710191	1.82383e-07	1	2.84369e-07	0.0318388
RS_RS10805	DNA-directed RNA polymerase subunit omega	NC_003295.1	K (Transcription)	0	3.5	0	14	0.187057	-2.41845	0.0700518	-3.83543	1	0.00455561	1	0.0350587	0.046974
RS_RS12180	CysB family HTH-type transcriptional regulator	NC_003295.1	K (Transcription)	6.5	33	35	132	0.257912	-1.95505	0.260041	-1.94319	0.103611	3.61878e-12	0.127479	8.10114e-12	0.0286069
RS_RS05225	RNA polymerase sigma factor RpoE	NC_003295.1	K (Transcription)	5.5	28	30	112	0.257203	-1.95902	0.262694	-1.92854	0.201537	3.03918e-10	0.240697	6.77199e-10	0.0411667
RS_RS06760	CysB family HTH-type transcriptional regulator	NC_003295.1	K (Transcription)	10	32	54.5	128	0.409187	-1.28917	0.417574	-1.2599	0.784377	1.70349e-06	1	2.41126e-06	0.0360351
RS_RS07900	PAS domain-containing protein	NC_003295.1	K (Transcription)	4.5	14	24.5	56	0.420878	-1.24853	0.429067	-1.22072	1	0.00824284	1	0.0107949	0.0613199
RS_RS05990	GntR family transcriptional regulator	NC_003295.1	K (Transcription)	7.5	21.5	40	86	0.456767	-1.13047	0.456151	-1.13242	1	0.000925891	1	0.00150799	0.0548865
RS_RS05450	XRE family transcriptional regulator	NC_003295.1	K (Transcription)	15.5	8.5	84.5	34	2.38773	1.25564	2.43739	1.28534	1	0.000249011	1	0.000495448	0.0420389
RS_RS17175	DNA (cytosine-5-)-methyltransferase	NC_003295.1	L (Replication and repair)	8	41.5	44	166	0.252414	-1.98614	0.259951	-1.94369	0.0364447	2.97464e-15	0.06157	0	0.0364024
RS_RS14865	transposase	NC_003295.1	L (Replication and repair)	8.5	30	47	120	0.370996	-1.43052	0.384117	-1.38038	0.626348	6.03622e-07	0.810265	1.07005e-06	0.0340748
RS_RS11220	DNA-dependent helicase	NC_003295.1	L (Replication and repair)	20.5	63	112.5	252	0.426074	-1.23082	0.437824	-1.19158	0.0908559	1.02403e-11	0.111852	1.47148e-11	0.0339582
RS_RS06300	rhodanese-like domain-containing protein	NC_003295.1	P (Inorganic ion transport and metabolism)	0.5	5	2.5	20	0.13094	-2.93302	0.122591	-3.02808	1	0.00513479	1	0.00732686	0.0785665
RS_RS12160	phosphoadenylyl-sulfate reductase	NC_003295.1	P (Inorganic ion transport and metabolism)	4.5	24.5	25	98	0.240502	-2.05588	0.250185	-1.99893	0.275937	2.37588e-09	0.396732	5.42038e-09	0.0413286
RS_RS06745	sulfate ABC transporter permease subunit CysT	NC_003295.1	P (Inorganic ion transport and metabolism)	5	20	26.5	80	0.327349	-1.6111	0.324865	-1.62209	1	7.51678e-06	1	1.08536e-05	0.0383454
RS_RS13745	ferric iron uptake transcriptional regulator	NC_003295.1	P (Inorganic ion transport and metabolism)	3.5	13	18.5	52	0.35253	-1.50418	0.348912	-1.51907	1	0.00155128	1	0.0020796	0.0691623
RS_RS14565	glucan biosynthesis protein D	NC_003295.1	P (Inorganic ion transport and metabolism)	16	55	86.5	220	0.380916	-1.39246	0.385603	-1.37481	0.0713943	1.10374e-12	0.111535	1.60201e-12	0.00561066
RS_RS18420	glucan biosynthesis protein D	NC_003296.1	P (Inorganic ion transport and metabolism)	19.5	58	108	232	0.440229	-1.18368	0.456544	-1.13117	0.155033	5.49078e-10	0.186873	1.02656e-09	0.0339091
RS_RS06750	sulfate ABC transporter permease subunit CysW	NC_003295.1	P (Inorganic ion transport and metabolism)	10.5	29.5	57	118	0.466057	-1.10142	0.47374	-1.07783	1	0.000101122	1	0.000163408	0.0152676
RS_RS14825	hypothetical protein	NC_003295.1	Q (Secondary Structure)	7	23	38	92	0.398512	-1.3273	0.405082	-1.30371	1	6.09815e-05	1	0.000106986	0.0229964
RS_RS23080	4-carboxy-4-hydroxy-2-oxoadipate aldolase/oxaloacetate decarboxylase	NC_003296.1	Q (Secondary Structure)	4.5	14.5	24.5	58	0.406365	-1.29915	0.414272	-1.27135	1	0.00447915	1	0.00590918	0.0318388
RS_RS05405	non-heme iron oxygenase ferredoxin subunit	NC_003295.1	Q (Secondary Structure)	2.5	0	13.5	0	6.54699	2.71083	13.2398	3.72681	1	0.00716431	1	0.0587777	0.0748538
RS_RS05230	anti-sigma factor	NC_003295.1	T (Signal Transduction)	1	8.5	5	34	0.154047	-2.69856	0.144224	-2.79361	1	0.000117058	1	0.000270854	0.0247526
RS_RS13680	response regulator	NC_003295.1	T (Signal Transduction)	4	35.5	21.5	142	0.147538	-2.76084	0.14849	-2.75156	0.0129143	5.06738e-19	0.026091	0	0.0163729
RS_RS05235	sugar dehydratase	NC_003295.1	T (Signal Transduction)	4.5	27.5	25	110	0.214265	-2.22253	0.222892	-2.16558	0.11751	1.52464e-11	0.185174	3.49378e-11	0.0112491
RS_RS14730	twin-arginine translocase subunit TatC	NC_003295.1	U (Intracellular trafficing and secretion)	0	22.5	0	90	0.0290977	-5.10295	0.0108969	-6.51993	0.014182	4.444e-19	0.0845823	0	0.0247526
RS_RS14735	twin-arginine translocase subunit TatB	NC_003295.1	U (Intracellular trafficing and secretion)	2	10.5	11	42	0.249409	-2.00341	0.256857	-1.96097	1	0.000573276	1	0.00115717	0.0214913
RS_RS01755	protein-export protein SecB	NC_003295.1	U (Intracellular trafficing and secretion)	5.5	22	30	88	0.327349	-1.6111	0.334338	-1.58062	0.878577	3.41517e-06	1	6.47133e-06	0.0139068
