# Supplementary material for: Genome-Wide Identification of Ralstonia solanacearum Genes Required for Survival in Tomato Plants
Source: mSystems. 2021 Oct 12;6(5):e00838-21. doi: 10.1128/mSystems.00838-21 (PMC8510521; doi:10.1128/mSystems.00838-21)
Supplement: TABLE S2 [file msystems.00838-21-st002.xlsx]

## Sheet: Table S2
Table S2 Primers used in this study /* Sequence of restriction enzyme site added in primers was highlighted in red.
Gene	Primer	Sequence
RS_RS01965	1F	GACGAATTCGCGGATGGATGACCACAAAG
	1R	CGACCGTGTTCGTGCTCGACCAGTAAGAC
	2F	CGAGCACGAACACGGTCGCCATCAGTTC
	2R	GACAAGCTTACGTGGCTGGACAAGATCG
RS_RS04475	1F	GACGAATTCGCGCTTACGCTCTCCAATTGTC
	1R	GAAGGCCGTCGCACGCAAGGCACAAATC
	2F	TTGCGTGCGACGGCCTTCTTCTCGTAGGG
	2R	GACTCTAGAACCGGGAGTGTCTCTTTGG
RS_RS09970	1F	GACTCTAGACAGCAGCTTCATGCGATAG
	1R	AAGCTCTGTCAAGCCTGAGCCACATTG
	2F	TCAGGCTTGACAGAGCTTGATACGGGTACGG
	2R	GACAAGCTTTGCGCGATCCATTCTCGTG
RS_RS04490	1F	GACTCTAGACGCTCTCCAAGTACTACTC
	1R	CTTGAGCTGCGCCATGATGCTTTCGAAC
	2F	ATCATGGCGCAGCTCAAGGGCCACAAGTC
	2R	GACAAGCTTGCGGAACACCTCGTCGATACTC
RS_RS10340	1F	GACGAATTCGCCACCGTATTGATCCTC
	1R	GAAATGGCGGGCGGCTACTACCACTATTC
	2F	GTAGCCGCCCGCCATTTCACATCACTC
	2R	GACTCTAGAGGTAGACACGCTATCTTG
RS_RS08645 (clpP)	1F	GACAAGCTTCAAGACCGCCGAGTTCAC
	1R	GATCTCGAGGCGAGTTGGTCGATCAGTTC
	2F	GATCTCGAGGGACAAGATCGCCCGCGATAC
	2R	GACTCTAGACGGCCCGATGAGCAGGATG
RS_RS05405	1F	GACGAATTCTCGTACGGGTAGCTGAAG
	1R	ATGACGACACGGACGTATCCGATCAAG
	2F	ATACGTCCGTGTCGTCATGGCAGGTCTCAG
	2R	GACTCTAGAGCCACGGATCGTTCGACTTTG
